# Supplementary material for: Propensity Score Matching Analysis of Changes in Alpha-Fetoprotein Levels after Combined Radiotherapy and Transarterial Chemoembolization for Hepatocellular Carcinoma with Portal Vein Tumor Thrombus
Source: PLoS One. 2015 Aug 7;10(8):e0135298. doi: 10.1371/journal.pone.0135298 (PMC4529136; doi:10.1371/journal.pone.0135298)
Supplement: S2 Table — This raw data excel file shows patients characteristics (age, gender, Child-Pugh class, ECOG performance status, initial AFP level, viral etiology, tumor size, site of PVTT, and modified UICC stage), treatment outcomes (AFP response and best radiologic response), and oncologic outcomes (PFS and OS) for propensity score matched patients (92 pairs). (XLS) [file pone.0135298.s002.xls]

## Sheet: propensity score-matching cohor
Gender	age	Child_Pugh_class	ECOG	ECOG_cate	HBV	UICC_stage	Site of PVTT	Tumor_size	Total_radiation_dose_EQD2_ab10	initial_AFP	initial_AFP_cate400	AFP_response	best_radiologic_response	best_radiologic response_cate	best_Response_duration	PFS_status	PFS	OS_status	OS
1=male	(years)	1=A		1=0-1	1=HBsAg (+)	1=Stage III	1=main or bilateral	(cm)		(ng/ml)	1= ≤ 400ng/ml	1=reponse(+)	1=CR	1=CR or PR		1=no progression		1=alive
2=female		2=B		2=2	2=HBsAg (-)	2=Stage IVA	2=unilateral				2= > 400ng/ml	2=reponse(-)	2=PR	2=SD or PD		2. progression		2=died
						3=stage IVB							3=SD
													4=PD
1	74	1	2	2	1	2	1	11.5	26	1070	2	1	3	2	8.8	2	11.7	2	15.9
1	36	1	1	1	1	2	1	15.5	48.8	243000	2	1	4	2	3.1	2	3.8	2	26.2
2	47	2	1	1	1	2	1	10	56	5810	2	1	2	1	4.5	2	8.7	2	11.4
1	61	1	1	1	1	2	1	10.3	56	1930	2	1	2	1	3.3	2	71.3	2	74.9
1	49	1	1	1	1	2	1	10.8	56	471	2	1	2	1	3.2	2	37.8	2	41.2
1	48	2	1	1	1	2	1	10	46.7	54400	2	1	3	2	3.5	2	3.5	2	12.9
1	51	2	1	1	1	2	1	15	42	7270	2	1	3	2	2.7	1	18.5	2	19.3
1	61	1	1	1	1	2	2	12	48.8	75.1	1	1	2	1	3.4	2	29.2	2	39
1	72	1	2	2	1	1	2	5	39	10300	2	1	1	1	3.1	2	9.8	2	21.9
1	47	1	1	1	1	2	1	11.5	39	154300	2	1	4	2	3.5	2	3.5	2	6.5
1	30	2	1	1	1	2	1	16	35.8	23600	2	1	3	2	2.8	2	5.6	2	13.1
1	48	2	1	1	1	2	1	13	42	13200	2	1	2	1	2.2	2	20.7	2	34.8
1	52	2	2	2	1	2	2	4.3	56	43.7	1	1	2	1	3.2	2	15.5	2	16.3
1	64	2	1	1	1	2	1	13	35.8	2120	2	1	4	2	3.3	2	3.3	2	5.8
1	37	2	2	2	1	2	1	21	32.5	127000	2	1	3	2	3	2	7.5	2	13.4
1	61	1	1	1	1	1	2	6	32.5	47100	2	1	2	1	3.1	2	12.1	2	20.4
1	37	1	0	1	1	2	2	15	41.7	260000	2	1	2	1	1.8	2	25	2	44.1
2	79	2	2	2	1	2	2	8	31.3	37000	2	1	4	2	2.9	2	3.7	2	5.1
1	69	2	2	2	1	2	1	16	39	13200	2	1	2	1	1.8	1	2.9	2	3.3
1	53	2	1	1	1	3	1	14	42.3	3270	2	1	4	2	1.4	2	3	2	4.3
1	40	1	1	1	1	2	2	16	39	62.4	1	1	3	2	2.4	2	6.3	2	11.1
1	61	2	0	1	1	2	2	6	35.8	150	1	1	3	2	1.4	2	14.2	2	25.2
1	65	1	1	1	1	3	2	10	32.5	7140	2	1	3	2	3.1	2	4.7	2	10.4
1	52	2	1	1	1	2	1	10	36.5	671	2	1	3	2	2.7	2	4.9	2	6.8
1	63	1	0	1	2	1	2	3	48.8	230	1	1	2	1	4.2	1	66.9	1	69.1
1	53	2	1	1	1	2	1	11	36.5	21000	2	1	4	2	2.7	2	2.8	2	7.5
1	58	2	1	1	1	2	1	12	36.5	32100	2	1	3	2	2.2	2	5.2	2	7.5
1	30	1	0	1	1	1	2	8	48.8	76.7	1	1	2	1	3.3	2	41.9	1	68.6
2	52	2	1	1	1	2	2	9	35.8	7720	2	1	3	2	2.2	2	7	2	8.2
2	33	1	1	1	1	2	2	10	41.7	296000	2	1	2	1	4.2	2	11.4	2	22.8
2	50	2	1	1	1	3	2	14	39	19100	2	1	4	2	1.9	2	2.9	2	5.7
1	52	2	1	1	1	2	1	13	48.8	335	1	1	3	2	2.7	2	5	2	7.8
1	52	1	0	1	1	2	1	11	39	191	1	1	2	1	3	2	15.1	2	18.1
1	50	2	1	1	1	2	2	11	39	73500	2	1	2	1	2.5	2	11.4	2	30.7
1	53	1	1	1	1	2	1	10.5	41.7	7030	2	1	4	2	2.3	2	3.6	2	6.8
1	40	1	1	1	1	2	2	11	39	123000	2	1	4	2	2.1	2	4.4	2	7.4
1	54	1	0	1	1	2	1	7.8	41.7	67.1	1	1	3	2	2.6	1	3.5	2	9.3
1	70	2	1	1	2	2	2	14	35.8	20000	2	1	3	2	2.5	2	5.5	2	9.7
1	32	1	1	1	1	3	2	7	44	346	1	1	4	2	2.2	2	3.6	2	5.9
1	63	1	1	1	1	2	2	10	48.8	4630	2	1	2	1	2.1	2	12.6	2	19.6
1	44	2	1	1	1	3	2	9	35.8	83200	2	1	4	2	1.8	2	5.4	2	7.7
1	54	2	2	2	1	2	1	9	35.8	142	1	1	3	2	4.9	1	7	2	13.2
1	42	2	1	1	1	2	1	15	41.7	66.4	1	1	2	1	2.5	2	20.3	2	21
1	64	1	0	1	1	2	2	10.5	48.8	1880	2	1	2	1	2.3	2	13.9	2	18.8
1	48	2	1	1	1	2	1	12.5	35.8	44300	2	1	3	2	2.7	1	12.6	2	14.3
1	50	2	1	1	1	2	1	14	36.5	333	1	1	2	1	3	2	7.4	2	15.3
1	56	1	1	1	1	2	1	8.6	52.1	370	1	2	4	2	3.7	2	8.1	2	11.1
1	49	1	1	1	2	2	1	8.2	56	214	1	2	2	1	4.1	2	10.6	2	13.8
1	50	2	1	1	1	2	1	7.5	41.7	22.4	1	2	4	2	2.5	2	3	2	5
1	44	2	1	1	1	2	2	12.9	46.7	21.1	1	2	4	2	2.7	2	2.7	2	4.9
1	55	2	1	1	1	2	1	13	41.7	4470	2	2	4	2	2.3	2	2.3	2	3.9
1	38	2	1	1	1	2	1	13.8	46.9	37.5	1	2	3	2	2.6	2	3.5	2	4.5
1	45	1	1	1	1	3	1	16.1	56	1170	2	2	4	2	5.2	2	5.2	2	5.8
1	48	1	1	1	1	2	1	7.1	48.8	293	1	2	4	2	2.8	2	4.6	2	5.6
1	44	2	1	1	1	1	1	11.7	37.3	72.8	1	2	2	1	2.9	2	8.2	2	16
1	59	2	1	1	1	2	1	10.5	37.3	673	2	2	3	2	2.2	2	6.3	2	8.8
2	58	2	1	1	1	2	1	6	37.3	7840	2	2	4	2	3	2	3	2	10.6
1	44	2	0	1	1	2	2	16	62.5	456000	2	2	4	2	3.6	2	3.6	2	4.4
1	45	1	1	1	1	2	2	12.5	62.5	88200	2	2	4	2	2.7	2	3.6	2	4.3
1	68	1	1	1	1	1	2	3	37.3	1790	2	2	4	2	3.4	2	3.4	2	5.9
1	48	1	0	1	1	2	1	15	31.3	2840	2	2	4	2	3	2	3	2	5.5
1	46	1	1	1	1	1	2	10	48.8	445	2	2	4	2	2.5	2	2.5	2	4.8
1	44	1	0	1	1	1	2	8	36.5	65400	2	2	4	2	4.2	2	4.2	2	6.7
2	64	1	1	1	1	2	2	5	35.8	12400	2	2	4	2	3.8	2	5.2	2	5.9
1	52	2	1	1	1	2	2	5.2	39	2480	2	2	4	2	3.8	2	8.8	2	10.7
1	53	2	1	1	1	2	2	12	48.8	4210	2	2	4	2	2.8	2	2.8	2	4.1
1	48	2	1	1	1	2	1	15	35.8	4720	2	2	4	2	1.5	2	2.7	2	5.4
1	48	1	0	1	1	2	1	12	48.8	45.9	1	2	2	1	2.9	2	28.5	2	32.8
1	45	2	1	1	1	2	2	13	35.8	4580	2	2	3	2	3.7	2	5.9	2	7.6
2	53	1	1	1	1	2	2	8.5	48.8	61400	2	2	4	2	2.3	2	2.3	2	6.1
1	58	2	2	2	1	2	1	16	35.8	850	2	2	4	2	1.8	2	3	2	5
2	63	2	0	1	1	2	2	12	45.5	153	1	2	2	1	2.6	2	8.4	2	28.1
1	65	2	1	1	2	2	2	9	48.8	1310	2	2	4	2	3.6	2	3.6	2	5.3
1	50	1	2	2	1	3	2	8.5	35.8	2900	2	2	4	2	2.4	2	2.4	2	6.3
2	59	2	1	1	1	2	1	8	32.5	563	2	2	4	2	2.5	2	2.5	2	3.1
2	40	2	1	1	1	2	1	12	39	11000	2	2	4	2	2.3	2	4.9	2	6.2
1	68	1	2	2	1	2	2	8.5	32.5	1610	2	2	4	2	3.1	2	7.5	2	8.5
1	64	1	1	1	1	2	1	15.5	46.9	299	1	2	3	2	2.7	2	13.6	2	15.2
1	44	1	1	1	1	2	1	12	45.5	25400	2	2	4	2	2.9	2	2.9	2	5.2
1	45	2	2	2	1	2	1	15	35.8	3020	2	2	4	2	2.9	2	2.9	2	3.9
1	64	2	0	1	1	1	2	4.8	48.8	29.6	1	2	2	1	3.4	1	9.2	2	10.6
1	43	2	2	2	1	3	2	16.5	39	1740	2	2	4	2	2	2	2	2	3.2
1	48	1	0	1	1	2	1	10.5	35.8	32500	2	2	4	2	1.7	2	1.7	2	5.3
1	37	1	1	1	1	2	1	12.5	36.5	33.4	1	2	4	2	2.4	2	6.6	2	11.9
1	39	1	1	1	1	2	2	10	45.5	33900	2	2	4	2	3.2	2	3.2	2	4.5
1	73	1	0	1	1	3	1	12	39.1	25	1	2	4	2	2.1	2	2.1	2	13
1	36	2	2	2	1	2	1	10	32.5	37400	2	2	3	2	1.6	2	3.6	2	5.5
1	37	2	1	1	1	3	1	13	39.1	51200	2	2	4	2	2.2	2	2.2	2	6.1
2	47	1	1	1	1	2	1	17.5	42.3	529000	2	2	3	2	2.2	2	2.3	2	4
1	50	1	0	1	1	2	2	11.5	41.7	204	1	2	3	2	2.4	2	15.9	2	30.4
1	51	1	0	1	1	3	1	18	31.3	15600	2	2	3	2	2.3	2	3.5	2	4.1
1	58	1	1	1	1	2	2	8.5	48.8	119000	2	2	4	2	2.6	2	2.6	2	3.6
